# Supplementary material for: Postconditioning promotes recovery in the neurovascular unit after stroke
Source: Front Cell Neurosci. 2023 Sep 8;17:1260389. doi: 10.3389/fncel.2023.1260389 (PMC10515625; doi:10.3389/fncel.2023.1260389)
Supplement: Supplementary file 1 [file Table_1.XLSX]

## Sheet: Figure1
c
bdnf	1	2	3	4	5			1	2	3	4		avarage	Sd		avarage	Sd
1		43442	49441.9	31910.6	51471.2			68.288		54.3253	69.8978		64.1704	8.56397	1	100	13.3457
2		28482.2	44530.5	42425.6	53260			70.5585		71.7777	50.6858		64.3407	11.8412	2	100.265	18.4039
3		45883.8	55725.7	46081.9	55825.8			112.225		98.3697	69.7297		93.4415	21.6721	3	145.615	23.1932
4	26857.8	38591.1		52143.5	45850.1			54.4259	40.8876	85.7091			60.3408	22.9887	4	94.0323	38.0981
5	72533.9	60768.7		79425.1	69992			110.587	105.6	164.225			126.804	32.5035	5	197.605	25.6329
actin
1	58739.8	63615.9	73781.2	58739.8
2	59106.9	40366.8	82830.3	59106.9
3	46845.6	40885.5	84738.5	71222.5
4	60837.8	70905.9	87993.5	74261.1
5	48363.5	54951.1	76001.4	79946.6
d
mmp9	1	2	3	4				1	2	3	4		avarage	Sd		avarage	Sd
1	41813	27082.8	52835.4	52511.5				71.1835		71.6109	89.3969		77.3971	10.3943	1	100	13.4299
2	17427.5	8706.02	45521.7	55355.9				29.4848	21.5673	54.9578			35.3366	17.4475	2	45.6562	22.5428
3	42938.1	33110.6	92951.5	34575.9				91.6586	80.9837	109.692	73.8081		94.1115	15.6022	3	121.596	20.1586
4	14378.6	8418.08	15135.7	16007.7				23.6344	11.8722	17.201	26.3121		17.5692	6.49889	4	22.7001	8.39681
5	24625.9		33795.4	20677.1				50.9183		44.4668	42.7535		46.0462	4.30545	5	59.4934	5.5628
actin
1	58739.8	63615.9	73781.2	58739.8
2	59106.9	40366.8	82830.3	59106.9
3	46845.6	40885.5	84738.5	46845.6
4	60837.8	70905.9	87993.5	60837.8
5	48363.5	54951.1	76001.4	48363.5
e
VEGF	1	2	3	4		VEGF	1	2	3	4			average	SD
1	6724.07	6326.05	12104.6	7383.86			60.0785	48.811	51.2974	54.9387			53.7814	4.23874
2	2889.49	10231	7935.36	7162.09			86.001	64.6331	68.8725				73.1689	9.23728
3	10289.4	12743.7	13922.9	9093.55			50.5656	81.3584		50.1407			60.6882	14.6171
4	11675	10229.7	8934.38	7513.84			59.6037	88.5287	50.5233	20.3607			54.7541	24.3159
5	9656.74	1626.59	8062.07	7350.77			102.441	95.9661	26.2445	27.6373			63.0723	36.2072
Actin
1	11192.1	12960.3	23596.9	13440.2
2	3359.83	15829.4	11521.8	4662.17
3	20348.7	15663.6	5903.65	18136.1
4	19587.7	11555.2	17683.7	36903.6
5	9426.6	1694.96	30719.1	26597.3

## Sheet: Figure2
a						b
CTL3D	1	28				CTL3D	1	29
	2	36					2	14
	3	34					3	15
AVERAGE		32.6667				AVERAGE		19.3333
SD		4.16333				SD		8.3865
POST3D	1	34				POST3D	1	17
	2	51					2	12
	3	71					3	14
AVERAGE		52				AVERAGE		14.3333
SD		18.5203				SD		2.51661
CTL2W	1	57				CTL2W	1	22
	2	88					2	29
	3	80					3	25.5
AVERAGE		75				AVERAGE		25.5
SD		16.0935				SD		3.5
POST2W	1	111				POST2W	1	15
	2	115					2	16
	3	104					3	30
AVERAGE		110				AVERAGE		20.3333
SD		5.56776				SD		8.3865

## Sheet: Figure4
b
CTL	ISCHEMIA		POSTC	ISCHEMIA		fluor2	ISCHEMIA
RAT 1	164.494		RAT 1	109.508		RAT 1	255.548
RAT 2	147.164		RAT 2	99.89		RAT 2	242.802
RAT 3	144.54		RAT 3	142.272		RAT 3	242.464
RAT 4	198.618		RAT 4	157.936
RAT 5	117.786		RAT 5	87.99
RAT 6	176.704		RAT 6	153.828
RAT 7	258.344		RAT 7	186.328
RAT 8	267.828		RAT 8	146.162
RAT 9			RAT 9	111.126
			RAT 10	50.602
Average	184.435			124.564			246.938
SD	54.1141			39.9847			7.45839
c
	CTL	POST	FC
	19.7222	106.667	21.6667
	24.4444	66.3889	53.3333
	46.1111	69.1667	15.2778
Average	30.0926	80.7407	30.0926
SD	14.0719	22.4954	20.379
d
	CTL	POST	FC
	17	63	20
	16	54	21
	26	42	22
Average	19.6667	53	21
SD	5.50757	10.5357	1
